# Supplementary material for: Preclinical Evaluation of Carfilzomib for Infant KMT2A-Rearranged Acute Lymphoblastic Leukemia
Source: Front Oncol. 2021 Apr 15;11:631594. doi: 10.3389/fonc.2021.631594 (PMC8082024; doi:10.3389/fonc.2021.631594)
Supplement: Supplementary file 1 [file Table_1.xlsx]

## Sheet: Sheet1
Supplementary Table 1: Antibody panels for cell line characterization
Panel Name	Antigens	Fluorophore	Clone	Catalogue Number	Manufacturer
Screening Panel	CD34	APC-eFluor 780	4H11	47-0349-42	Thermo Fisher Scientific
	CD38	FITC	HIT2	560982	BD Biosciences
	CD45	BUV395	HI30	563792	BD Biosciences
	CD117	PE	YB5.B8	12-1179-42	Thermo Fisher Scientific
	CD7	Alexa Fluor 700	M-T701	561603	BD Biosciences
	CD10	BV510	HI10a	563032	BD Biosciences
	CD19	PE-Cy7	HIB19	560728	BD Biosciences
	CD33	BV421	WM53	562854	BD Biosciences
B-lymphoid Panel a	CD34	APC-eFluor 780	4H11	47-0349-42	Thermo Fisher Scientific
	CD38	FITC	HIT2	560982	BD Biosciences
	CD45	BUV395	HI30	563792	BD Biosciences
	CD117	PE	YB5.B8	12-1179-42	Thermo Fisher Scientific
	CD19	PE-Cy7	HIB19	560728	BD Biosciences
	HLA-DR	BV510	G46-6	563083	BD Biosciences
	IgM	BV711	UCH-B1	747877	BD Biosciences
B-lymphoid Panel b	CD34	APC-eFluor 780	4H11	47-0349-42	Thermo Fisher Scientific
	CD38	FITC	HIT2	560982	BD Biosciences
	CD45	BUV395	HI30	563792	BD Biosciences
	CD117	PE	YB5.B8	12-1179-42	Thermo Fisher Scientific
	CD24	BV711	ML5	563401	BD Biosciences
	CD22	BV421	HIB22	563940	BD Biosciences
	CD20	eFluor 506	2H7	69-0209-42	Thermo Fisher Scientific
	CD19	PE-Cy7	HIB19	560728	BD Biosciences
T-lymphoid Panel a	CD34	APC-eFluor 780	4H11	47-0349-42	Thermo Fisher Scientific
	CD38	FITC	HIT2	560982	BD Biosciences
	CD45	BUV395	HI30	563792	BD Biosciences
	CD117	PE	YB5.B8	12-1179-42	Thermo Fisher Scientific
	CD1a	eFluor 450	HI149	48-0019-42	Thermo Fisher Scientific
	CD3	AF700	17A2	56-0032-82	Thermo Fisher Scientific
	CD5	BV711	UCHT2	563170	BD Biosciences
	CD7	PE-Cy7	M-T701	564019	BD Biosciences
	CD2	SB600/BV605	RPA-2.10	63-0029-42	Thermo Fisher Scientific
T-lymphoid Panel b	CD34	APC-eFluor 780	4H11	47-0349-42	Thermo Fisher Scientific
	CD38	FITC	HIT2	560982	BD Biosciences
	CD45	BUV395	HI30	563792	BD Biosciences
	CD117	PE	YB5.B8	12-1179-42	Thermo Fisher Scientific
	CD4	PE-Cy7	SK3	557852	BD Biosciences
	CD8	AF405	3B5	MHCD0826	Thermo Fisher Scientific
	CD3	AF700	UCHT1	557943	BD Biosciences
Myeloid Panel a	CD34	APC-eFluor 780	4H11	47-0349-42	Thermo Fisher Scientific
	CD38	FITC	HIT2	560982	BD Biosciences
	CD45	BUV395	HI30	563792	BD Biosciences
	CD117	PE	YB5.B8	12-1179-42	Thermo Fisher Scientific
	CD33	BV421	WM53	562854	BD Biosciences
	CD15	BV786	HI98	563838	BD Biosciences
	CD14	AF700	M5E2	557923	BD Biosciences
	CD13	APC	WM15	557454	BD Biosciences
Myeloid Panel b	CD34	APC-eFluor 780	4H11	47-0349-42	Thermo Fisher Scientific
	CD38	FITC	HIT2	560982	BD Biosciences
	CD45	BUV395	HI30	563792	BD Biosciences
	HLA-DR	BV510	G46-6	563083	BD Biosciences
	CD64	BUV737	MD22	612776	BD Biosciences
	CD65	PE	VIM8	565858	BD Biosciences
	CD11c	PE-Cy7	B-ly6	561356	BD Biosciences
	CD11b	BV711	M1/70	563168	BD Biosciences
Cytoplasmic Panel	IgM	BV711	UCH-B1	747877	BD Biosciences
	CD22	BV421	HIB22	563940	BD Biosciences
	CD79a	APC-eFluor780	HM47	47-0792-42	Thermo Fisher Scientific
	TdT	APC	E17-1519	347196	BD Biosciences
	CD3	AF700	UCHT1	557943	BD Biosciences
	MPO	PE	5B8	341642	BD Biosciences
	Lysozyme	FITC	LZ-2	GIC207	BD Biosciences
BV: Brilliant Violet
BUV: Brillant Ultra-Violet
TCR: T-cell Receptor
TdT: Terminal deoxynucleotidyl Transferase
SB: SuperBright
	These core markers were used for validation purposes across every panel
