# Supplementary material for: Preclinical Evaluation of Carfilzomib for Infant KMT2A-Rearranged Acute Lymphoblastic Leukemia
Source: Front Oncol. 2021 Apr 15;11:631594. doi: 10.3389/fonc.2021.631594 (PMC8082024; doi:10.3389/fonc.2021.631594)
Supplement: Supplementary file 2 [file Table_2.xlsx]

## Sheet: Sheet1
Supplementary Table 2. Seeding Densities and Final Concentration Ranges of Conventional Chemotherapeutic Agents and Carfilzomib
Cell Lines	Number of cells per well (total volume of 50µl)	Concentrations of Conventional Chemotherapeutic Agents and Carfilzomib (µM)
		Vincristine	Daunorubicin	Dexamethasone	Cytarabine	Methotrexate	6-Mercaptopurine	L-Asparaginase	6-Thioguanine	4-Hydroperoxy cyclophosphamide	Carfilzomib
PER-494	100000	0.5-0.0001	0.5-0.0001	8-0.002	20-0.005	5-0.001	20-0.005	20-0.005	20-0.005	20-0.005	0.07-0.002
PER-485	25000	0.3-0.00007	0.3-0.00007	20-0.005	20-0.005	10-0.002	20-0.005	20-0.005	20-0.005	20-0.005	0.07-0.002
PER-490	25000	0.5-0.0001	0.5-0.0001	8-0.002	20-0.005	5-0.001	20-0.005	20-0.005	20-0.005	20-0.005	0.07-0.002
PER-784	100000	0.5-0.0001	0.5-0.0001	10-0.002	20-0.005	20-0.005	20-0.005	20-0.005	20-0.005	20-0.005	0.07-0.002
PER-826	75000	0.3-0.00007	0.3-0.00007	20-0.005	20-0.005	10-0.002	20-0.005	20-0.005	20-0.005	20-0.005	0.07-0.002
PER-785	50000	0.3-0.00007	0.3-0.00007	20-0.005	20-0.005	10-0.002	20-0.005	20-0.005	20-0.005	20-0.005	0.07-0.002
PER-703	25000	0.3-0.00007	0.3-0.00007	20-0.005	20-0.005	10-0.002	20-0.005	20-0.005	20-0.005	20-0.005	0.07-0.002
PER-910	50000	0.5-0.0001	0.5-0.0001	1-0.0002	20-0.005	5-0.001	20-0.005	20-0.005	20-0.005	20-0.005	0.07-0.002
