# Supplementary material for: Preclinical Evaluation of Carfilzomib for Infant KMT2A-Rearranged Acute Lymphoblastic Leukemia
Source: Front Oncol. 2021 Apr 15;11:631594. doi: 10.3389/fonc.2021.631594 (PMC8082024; doi:10.3389/fonc.2021.631594)
Supplement: Supplementary file 3 [file Table_3.xlsx]

## Sheet: Sheet1
Supplementary Table 3. Solvency of Conventional Chemotherapeutic Agents and Carfilzomib
Drug	Manufacturer	Solvent	Concentration of dissolved stock
Vincristine sulfate	Pfizer	Water	2 mg in 2 ml
Daunorubicin hydrochloride	Pfizer	Water	20 mg in 10 ml
Dexamethasone phosphate	Mylan	Water	4 mg in 1 ml
Cytarabine	Pfizer	Water	1000 mg in 10 ml
Methotrexate	Accord Healthcare Australia	Water	1000 mg in 10 ml
6-Mercaptopurine	Sigma-Aldrich	DMSO	100 mM
L-Asparaginase	Sanofi	Water	2000 KU/ml
6-Thioguanine	Sigma-Aldrich	DMSO	100 mM
4-Hydroperoxycyclophosphamide	Toronto Research Chemicals	DMSO	100 mM
Carfilzomib	Selleck Chemicals	DMSO	10 mM
DMSO: Dimethyl sulfoxide
